# Supplementary material for: Wells criteria for DVT is a reliable clinical tool to assess the risk of deep venous thrombosis in trauma patients
Source: World J Emerg Surg. 2016 Jun 8;11:24. doi: 10.1186/s13017-016-0078-1 (PMC4898382; doi:10.1186/s13017-016-0078-1)
Supplement: Additional file 1: — Wells Scoring for patients. (XLSX 25 kb) [file 13017_2016_78_MOESM1_ESM.xlsx]

## Sheet: DVT negative
S. No.	Age	Sex	US Lower Ext	DVT	Wells Score DVT	LOS Total	Icu LOS	Vent	ISS	Adm Srv
1	53	M	Yes	No	2	5	2 days	1	17	TRAUMA
2	31	M	Yes	No	1	5	20 hours	NA	27	TRAUMA
3	46	M	Yes	No	0	5	0 days	NA	5	TRAUMA
4	77	M	Yes	No	0	7	0 days	NA	4	HOSP
5	26	M	Yes - Multiple	No	1	14	9 days	9	16	TRAUMA
6	48	F	Yes	No	1	6	6 days	5	33	TRAUMA
7	80	M	Yes	No	1	10	29 hours	NA	26	TRAUMA
8	23	M	Yes	No	1	15	15 days	15	38	TRAUMA
9	23	M	Yes - Multiple	No	1	11	11 days	11	38	TRAUMA
10	32	M	Yes	No	1	21	21 days	21	17	TRAUMA
11	77	F	Yes	No	0	22	2 days	NA	9	TRAUMA
12	84	F	Yes	No	1	7	0 days	NA	9	MED
13	82	F	Yes	No	1	8	0 days	NA	9	MED
14	59	M	Yes	No	0	6	2 days	1	10	TRAUMA
15	83	M	Yes	No	0	6	19 hours	NA	6	TRAUMA
16	91	M	Yes	No	0	6	2 days	NA	4	TRAUMA
17	82	F	Yes	No	0	11	4 days	NA	22	TRAUMA
18	31	M	Yes	No	1	6	0 days	NA	22	TRAUMA
19	27	M	Yes	No	1	10	10 days	9	33	TRAUMA
20	51	M	Yes	No	-1	4	0 days	NA	9	TRAUMA
21	66	F	Yes	No	1	9	0 days	NA	6	TRAUMA
22	71	M	Yes	No	1	13	9 days	8	17	TRAUMA
23	50	M	Yes	No	0	6	0 days	NA	2	TRAUMA
24	29	M	Yes - Multiple	No	1	37	23 days	20	17	TRAUMA
25	29	M	Yes	No	1	7	7 hours	NA	21	TRAUMA
26	30	M	Yes	No	1	19	0 days	NA	10	TRAUMA
27	73	M	Yes	No	0	11	2 days	NA	9	TRAUMA
28	31	M	Yes	No	1	21	3 days	1	17	TRAUMA
29	20	M	Yes	No	1	12	4 days	2	43	TRAUMA
30	75	M	Yes	No	0	9	9 days	9	14	TRAUMA
31	68	M	Yes	No	0	5	14 hours	NA	5	TRAUMA
32	73	M	Yes	No	1	18	18 days	18	12	TRAUMA
33	24	M	Yes	No	2	6	2 days	1	14	TRAUMA
34	35	F	Yes	No	1	5	0 days	NA	4	TRAUMA
35	32	F	Yes	No	0	7	27 hours	NA	22	TRAUMA
36	20	M	Yes	No	1	8	16 hours	1	17	TRAUMA
37	58	M	Yes	No	1	20	10 days	9	25	TRAUMA
38	38	M	Yes	No	1	10	5 days	4	13	TRAUMA
39	23	M	Yes - Multiple	No	1	25	10 days	3	35	TRAUMA
40	30	M	Yes	No	1	17	13 days	11	38	TRAUMA
41	27	M	Yes - Multiple	No	1	41	40 days	38	59	TRAUMA
42	67	M	Yes	No	0	14	0 days	NA	4	TRAUMA
43	73	M	Yes	No	1	5	3 days	NA	25	TRAUMA
44	38	M	Yes	No	0	6	23 hours	1	10	TRAUMA
45	55	M	Yes	No	0	10	2 days	NA	13	TRAUMA
46	20	M	Yes - Multiple	No	1	16	16 days	13	18	TRAUMA
47	38	F	Yes	No	1	11	0 days	NA	17	TRAUMA
48	84	F	Yes	No	0	9	0 days	NA	9	HOSP
49	43	M	Yes	No	0	7	0 days	NA	13	TRAUMA
50	52	M	Yes	No	1	17	17 days	17	26	TRAUMA
51	62	M	Yes	No	1	18	0 days	NA	9	TRAUMA
52	69	M	Yes	No	0	5	5 days	5	25	TRAUMA
53	19	F	Yes - Multiple	No	2	16	16 days	15	22	TRAUMA
54	41	F	Yes	No	2	35	15 days	12	4	FAMILY_PRA
55	86	F	Yes	No	1	14	9 days	2	13	TRAUMA
56	58	F	Yes	No	1	8	15 hours	NA	17	TRAUMA
57	75	M	Yes	No	1	10	21 hours	NA	29	TRAUMA
58	89	F	Yes	No	1	13	5 days	3	9	TRAUMA
59	29	M	Yes	No	0	6	2 days	1	16	TRAUMA
60	47	M	Yes	No	0	7	4 days	2	36	TRAUMA
61	58	F	Yes	No	1	10	4 days	NA	8	TRAUMA
62	68	M	Yes	No	1	13	4 days	1	26	TRAUMA
63	28	M	Yes	No	0	4	23 hours	1	9	TRAUMA
64	45	F	Yes	No	0	6	19 hours	NA	10	TRAUMA
65	21	F	Yes	No	1	10	4 days	NA	22	TRAUMA
66	25	M	Yes	No	1	17	17 days	17	25	TRAUMA
67	69	F	Yes	No	0	12	17 hours	NA	5	TRAUMA
68	55	F	Yes	No	0	9	3 days	NA	8	TRAUMA
69	61	M	Yes	No	2	14	14 days	14	25	TRAUMA
70	75	M	Yes	No	0	6	0 days	NA	4	HOSP
71	67	M	Yes	No	0	22	10 days	NA	10	TRAUMA
72	51	M	Yes	No	0	7	0 days	NA	14	TRAUMA
73	20	F	Yes	No	2	12	3 days	2	17	TRAUMA
74	29	F	Yes	No	1	9	4 days	NA	17	TRAUMA
75	22	F	Yes	No	0	6	26 hours	NA	17	TRAUMA
76	56	M	Yes	No	0	18	3 days	NA	34	TRAUMA
77	34	F	Yes	No	0	4	0 days	NA	1	TRAUMA
78	18	M	Yes	No	1	8	0 days	NA	20	TRAUMA
79	24	M	Yes	No	2	4	0 days	NA	11	TRAUMA
80	46	M	Yes	No	2	20	20 days	20	22	TRAUMA
81	36	M	Yes	No	1	8	3 days	NA	29	TRAUMA
82	45	M	Yes	No	0	7	0 days	NA	1	TRAUMA
83	35	M	Yes	No	1	24	24 days	18	17	TRAUMA
84	38	M	Yes	No	1	16	16 days	10	29	TRAUMA
85	94	M	Yes	No	0	11	4 days	NA	10	HOSP
86	42	F	Yes	No	0	8	0 days	NA	13	TRAUMA
87	57	M	Yes	No	0	5	38 hours	NA	5	TRAUMA
88	45	M	Yes	No	3	12	2 days	1	22	TRAUMA
89	67	M	Yes	No	0	8	19 hours	NA	29	TRAUMA
90	77	M	Yes	No	0	6	2 days	NA	25	TRAUMA
91	33	M	Yes	No	2	13	0 days	NA	13	TRAUMA
92	71	F	Yes	No	1	9	0 days	NA	5	TRAUMA
93	40	F	Yes	No	0	5	0 days	NA	14	TRAUMA
94	47	M	Yes	No	1	40	15 days	13	24	TRAUMA
95	42	M	Yes	No	0	5	3 days	1	25	TRAUMA
96	49	M	Yes	No	0	7	0 days	NA	11	TRAUMA
97	85	F	Yes	No	0	6	2 days	NA	14	TRAUMA
98	50	M	Yes	No	2	10	6 days	NA	22	TRAUMA
99	56	M	Yes	No	0	26	8 days	NA	16	TRAUMA
100	21	M	Yes - Multiple	No	1	22	13 days	4	30	TRAUMA
101	32	M	Yes	No	0	6	25 hours	NA	11	TRAUMA
102	53	M	Yes	No	0	4	0 days	NA	9	TRAUMA
103	20	F	Yes	No	0	11	2 days	NA	18	TRAUMA
104	38	M	Yes	No	1	24	33 hours	1	29	TRAUMA
105	47	M	Yes	No	1	14	9 days	NA	38	TRAUMA
106	57	F	Yes	No	0	15	15 days	11	30	TRAUMA
107	84	M	Yes	No	1	9	4 days	NA	25	HOSP
108	73	F	Yes	No	1	9	7 days	2	4	MED
109	32	F	Yes - Multiple	No	1	11	3 days	NA	27	TRAUMA
110	63	F	Yes	No	2	27	22 days	20	25	TRAUMA
111	76	M	Yes	No	0	7	20 hours	NA	12	TRAUMA
112	31	M	Yes - Multiple	No	1	40	8 days	6	20	TRAUMA
113	32	M	Yes	No	0	13	5 days	NA	17	TRAUMA
114	50	M	Yes	No	1	21	12 days	9	24	TRAUMA
115	23	M	Yes	No	1	32	32 days	31	25	TRAUMA
116	23	F	Yes	No	1	12	12 days	10	27	TRAUMA
117	29	M	Yes	No	0	13	4 days	2	10	TRAUMA
118	33	M	Yes	No	2	10	0 days	NA	10	TRAUMA
119	79	M	Yes	No	1	9	2 days	NA	4	TRAUMA
120	31	F	Yes	No	0	5	22 hours	NA	16	TRAUMA
121	20	M	Yes	No	1	13	12 hours	NA	9	TRAUMA
122	65	M	Yes	No	1	22	22 days	22	24	TRAUMA
123	90	M	Yes	No	1	7	6 days	5	10	TRAUMA
124	28	M	Yes	No	1	5	10 hours	NA	4	TRAUMA
125	79	M	Yes	No	0	9	4 days	NA	25	TRAUMA
126	24	M	Yes - Multiple	No	2	25	25 days	25	25	TRAUMA
127	51	F	Yes	No	0	6	0 days	NA	9	TRAUMA
128	48	M	Yes	No	0	8	2 days	NA	12	TRAUMA
129	28	M	Yes	No	0	9	2 days	1	22	TRAUMA
130	49	M	Yes	No	1	14	14 days	14	14	TRAUMA
131	18	F	Yes - Multiple	No	1	24	15 days	12	34	TRAUMA
132	77	M	Yes	No	0	10	6 days	1	10	TRAUMA
133	67	F	Yes	No	2	18	12 days	NA	16	TRAUMA
134	35	M	Yes	No	1	16	2 days	1	17	TRAUMA
135	78	M	Yes	No	1	12	10 days	2	14	TRAUMA
136	80	F	Yes	No	0	6	16 hours	NA	4	TRAUMA
137	30	M	Yes - Multiple	No	2	22	13 days	9	21	TRAUMA
138	54	M	Yes	No	2	9	0 days	NA	4	TRAUMA
139	85	F	Yes	No	1	8	25 hours	NA	5	TRAUMA
140	61	M	Yes	No	0	7	0 days	NA	4	TRAUMA
141	57	M	Yes	No	0	8	21 hours	NA	4	TRAUMA
142	31	M	Yes	No	1	12	12 days	10	16	TRAUMA
143	62	M	Yes	No	1	12	8 days	4	22	TRAUMA
144	78	F	Yes	No	1	12	2 days	NA	25	TRAUMA
145	72	M	Yes	No	1	18	10 days	8	38	TRAUMA
146	20	M	Yes	No	1	22	16 days	13	42	TRAUMA
147	23	M	Yes	No	0	5	2 days	1	17	TRAUMA
148	61	M	Yes	No	1	15	24 hours	NA	19	TRAUMA
149	67	M	Yes	No	0	20	4 days	NA	1	TRAUMA
150	60	M	Yes	No	1	12	10 days	9	5	TRAUMA
151	48	F	Yes	No	0	9	0 days	NA	4	TRAUMA
152	70	F	Yes	No	1	20	2 days	NA	17	TRAUMA
153	62	M	Yes	No	1	10	2 days	NA	18	TRAUMA
154	64	M	Yes	No	1	10	2 days	NA	9	TRAUMA
155	85	F	Yes	No	2	32	4 days	NA	29	TRAUMA
156	27	M	Yes - Multiple	No	1	25	14 days	11	25	TRAUMA
157	74	M	Yes	No	0	4	2 days	NA	25	TRAUMA
158	59	M	Yes	No	0	9	9 days	9	18	TRAUMA
159	80	M	Yes	No	1	7	7 days	7	25	TRAUMA
160	84	M	Yes	No	1	6	2 days	NA	25	TRAUMA
161	32	M	Yes	No	1	16	9 days	6	20	TRAUMA
162	54	F	Yes	No	1	25	16 days	10	36	TRAUMA
163	72	F	Yes	No	0	4	23 hours	NA	9	FAMILY_PRA
164	80	M	Yes	No	1	18	10 days	8	9	TRAUMA
165	83	F	Yes	No	0	6	0 days	NA	10	TRAUMA
166	87	F	Yes	No	1	24	12 days	NA	14	TRAUMA
167	74	M	Yes	No	0	7	2 days	NA	27	TRAUMA
168	63	M	Yes	No	1	16	27 hours	NA	22	TRAUMA
169	30	M	Yes	No	0	4	18 hours	NA	17	TRAUMA
170	32	M	Yes	No	2	15	15 days	14	50	TRAUMA
171	92	M	Yes	No	2	8	4 days	2	9	TRAUMA
172	87	M	Yes	No	2	14	14 days	14	16	TRAUMA
173	76	M	Yes	No	0	9	6 days	3	4	TRAUMA
174	77	M	Yes	No	1	126	10 days	1	4	TRAUMA
175	22	M	Yes	No	1	18	13 days	11	24	TRAUMA
176	79	M	Yes	No	0	4	35 hours	NA	5	TRAUMA
177	30	M	Yes	No	2	24	24 days	24	45	TRAUMA
178	87	F	Yes	No	1	11	2 days	NA	9	TRAUMA
179	94	F	Yes	No	1	6	24 hours	NA	9	TRAUMA
180	92	F	Yes	No	1	6	17 hours	NA	10	TRAUMA
181	36	F	Yes	No	1	8	2 days	1	26	TRAUMA
182	79	F	Yes	No	1	14	5 hours	1	26	TRAUMA
183	80	M	Yes	No	-1	13	0 days	NA	16	TRAUMA
184	58	F	Yes	No	1	14	0 days	NA	8	TRAUMA
185	93	F	Yes	No	1	10	3 days	NA	27	TRAUMA
186	69	M	Yes	No	2	9	2 days	NA	9	HOSP
187	58	M	Yes	No	0	9	2 days	NA	14	TRAUMA
188	88	F	Yes	No	1	7	2 days	NA	4	TRAUMA
189	80	F	Yes	No	0	7	0 days	NA	1	MED
190	89	F	Yes	No	1	7	11 hours	NA	8	TRAUMA
191	73	M	Yes	No	0	6	19 hours	NA	13	TRAUMA
192	41	M	Yes	No	0	24	11 days	5	24	TRAUMA
193	63	M	Yes	No	1	9	0 days	NA	4	TRAUMA
194	95	F	Yes	No	1	6	5 days	NA	16	TRAUMA
195	68	M	Yes	No	1	16	2 days	NA	25	TRAUMA
196	54	F	Yes	No	0	4	0 days	NA	10	TRAUMA
197	59	M	Yes	No	0	7	0 days	NA	16	TRAUMA
198	81	M	Yes	No	2	17	7 days	NA	25	TRAUMA
199	37	F	Yes	No	1	26	13 days	11	20	TRAUMA
200	82	F	Yes	No	1	12	0 days	NA	22	TRAUMA
201	66	M	Yes	No	3	19	19 days	3	14	TRAUMA
202	31	M	Yes	No	0	9	4 days	NA	9	TRAUMA
203	87	F	Yes	No	0	8	21 hours	NA	4	HOSP
204	61	M	Yes	No	0	11	4 days	NA	19	TRAUMA
205	73	M	Yes	No	1	13	13 days	13	34	TRAUMA
206	54	M	Yes	No	0	8	0 days	NA	26	TRAUMA
207	46	F	Yes	No	0	4	28 hours	NA	29	TRAUMA
208	40	F	Yes	No	1	9	0 days	NA	1	MED
209	62	M	Yes	No	1	14	3 days	NA	16	TRAUMA
210	59	M	Yes	No	1	5	25 hours	NA	16	TRAUMA
211	72	F	Yes	No	1	7	2 days	NA	26	TRAUMA
212	19	M	Yes - Multiple	No	1	22	6 days	4	41	TRAUMA
213	22	M	Yes	No	0	11	2 days	1	34	TRAUMA
214	45	M	Yes	No	1	17	13 days	11	29	TRAUMA
215	48	M	Yes	No	0	10	7 days	2	17	TRAUMA
216	24	M	Yes - Multiple	No	1	24	19 days	15	41	TRAUMA
217	24	M	Yes	No	1	12	8 days	6	29	TRAUMA
218	29	M	Yes	No	1	6	0 days	NA	5	TRAUMA
219	48	F	Yes	No	1	12	9 days	4	36	TRAUMA
220	48	M	Yes	No	0	7	26 hours	1	9	TRAUMA
221	44	M	Yes	No	0	15	9 days	5	20	TRAUMA
222	44	M	Yes	No	1	13	0 days	NA	9	TRAUMA
223	50	F	Yes	No	1	11	0 days	NA	16	TRAUMA
224	83	F	Yes	No	1	9	2 days	1	25	TRAUMA
225	21	F	Yes	No	1	5	15 hours	NA	22	TRAUMA
226	21	M	Yes	No	1	6	0 days	NA	9	TRAUMA
227	21	M	Yes - Multiple	No	1	16	11 days	8	29	TRAUMA
228	65	F	Yes	No	1	16	3 days	NA	9	TRAUMA
229	88	F	Yes	No	0	25	5 days	NA	8	TRAUMA
230	78	M	Yes	No	1	15	6 days	3	19	TRAUMA
231	63	F	Yes	No	1	19	19 days	18	22	TRAUMA
232	23	F	Yes	No	1	18	6 days	5	10	TRAUMA
233	83	F	Yes	No	1	16	0 days	15	22	TRAUMA
234	85	F	Yes	No	2	7	0 days	NA	9	TRAUMA
235	84	M	Yes	No	1	8	4 days	NA	5	TRAUMA
236	51	M	Yes	No	1	10	6 days	1	16	TRAUMA
237	46	F	Yes	No	2	13	3 days	NA	25	TRAUMA
238	39	F	Yes	No	0	4	2 days	NA	13	TRAUMA
239	83	M	Yes	No	1	7	19 hours	NA	22	TRAUMA
240	74	M	Yes	No	1	12	2 days	NA	14	TRAUMA
241	27	F	Yes	No	1	6	3 hours	NA	20	TRAUMA
242	32	M	Yes	No	1	6	3 days	2	26	TRAUMA
243	66	F	Yes	No	0	9	3 days	NA	9	TRAUMA
244	81	F	Yes	No	0	9	0 days	NA	5	TRAUMA
245	23	F	Yes	No	1	41	29 days	24	50	TRAUMA
246	70	M	Yes	No	1	20	20 days	15	38	TRAUMA
247	35	F	Yes	No	1	10	2 days	NA	17	TRAUMA
248	51	M	Yes	No	1	6	0 days	NA	9	TRAUMA
249	19	F	Yes	No	0	6	2 days	NA	10	TRAUMA
250	61	F	Yes	No	1	21	12 days	6	22	TRAUMA
251	67	M	Yes	No	0	9	3 days	1	16	TRAUMA
252	60	M	Yes	No	1	17	6 days	NA	29	TRAUMA
253	60	M	Yes	No	0	8	8 days	8	38	TRAUMA
254	40	M	Yes	No	1	20	14 days	13	27	TRAUMA
255	96	M	Yes	No	1	32	32 days	30	22	TRAUMA
256	37	M	Yes	No	1	15	2 days	NA	8	TRAUMA
257	53	M	Yes	No	-1	23	0 days	NA	4	TRAUMA
258	90	F	Yes	No	0	9	3 days	2	66	TRAUMA
259	88	M	Yes	No	1	12	12 days	10	24	TRAUMA
260	24	M	Yes	No	0	10	7 days	6	19	TRAUMA
261	44	M	Yes	No	1	14	2 days	NA	24	TRAUMA
262	40	M	Yes	No	1	8	25 hours	NA	17	TRAUMA
263	63	M	Yes	No	0	6	22 hours	NA	17	TRAUMA
264	26	M	Yes	No	1	12	27 hours	NA	9	TRAUMA
265	70	M	Yes	No	1	6	2 days	NA	21	TRAUMA
266	27	M	Yes	No	1	31	28 days			TRAUMA
267	64	M	Yes	No	1	24	8 days	4	34	TRAUMA
268	51	M	Yes	No	-1	4	0 days	NA	9	TRAUMA
269	54	F	Yes	No	1	26	13 days			TRAUMA
270	61	M	Yes	No	0	23	23 days	22	25	TRAUMA
271	75	M	Yes	No	-1	8	15 hours	NA	18	TRAUMA
272	50	F	Yes	No	1	10	3 days			TRAUMA
273	23	F	Yes	No	1	7	0 days	NA		TRAUMA
274	55	M	Yes	No	1	31	0 days			TRAUMA
275	81	F	Yes	No	1	6	20 hours	NA	10	TRAUMA
276	41	M	Yes	No	1	14	0 days	NA	5	TRAUMA
277	52	F	Yes	No	1	14	14 days	13	41	TRAUMA
278	46	M	Yes	No	1	14	0 days	NA	22	TRAUMA
279	54	M	Yes	No	1	18	17 days	9	50	TRAUMA
280	63	F	Yes	No	0	24	24 days			TRAUMA

## Sheet: DVT positive
S.No.	Age	Sex	US Lower Ext	DVT	Wells Score DVT	LOS Total	Icu LOS	Vent	ISS	Adm Srv
1	32	F	Yes	Yes	2	27	9 days	3	38	TRAUMA
2	77	F	Yes	Yes	1	6	22 hours	NA	9	TRAUMA
3	84	F	Yes	Yes	1	4	3 days	4	9	FAMILY_PRA
4	57	M	Yes	Yes	4	7	0 days	NA	9	TRAUMA
5	68	F	Yes	Yes	2	8	0 days	NA	11	HOSP
6	29	M	Yes	Yes	2	43	25 days	16	41	TRAUMA
7	82	F	Yes	Yes	1	36	12 days	6	24	TRAUMA
8	53	M	Yes	Yes	2	31	18 days	18	29	TRAUMA
9	32	M	Yes	Yes	2	14	43 hours	1	9	TRAUMA
10	25	M	Yes	Yes	3	24	2 days	NA	17	TRAUMA
11	74	F	Yes	Yes	2	16	18 hours	NA	5	TRAUMA
12	18	M	Yes	Yes	5	8	0 days	NA	17	TRAUMA
13	22	F	Yes - Multiple	Yes	2	49	35 days	31	25	TRAUMA
14	23	F	Yes	Yes	2	30	30 days	30	54	TRAUMA
15	65	M	Yes	Yes	1	24	16 days	11	9	TRAUMA
16	67	M	Yes	Yes	1	15	14 days	14	36	TRAUMA
17	71	M	Yes	Yes	3	14	11 hours	NA	8	TRAUMA
18	88	M	Yes	Yes	1	23	23 days	23	27	TRAUMA
